# Supplementary material for: Discovery of Pre-Treatment FDG PET/CT-Derived Radiomics-Based Models for Predicting Outcome in Diffuse Large B-Cell Lymphoma
Source: Cancers (Basel). 2022 Mar 28;14(7):1711. doi: 10.3390/cancers14071711 (PMC8997127; doi:10.3390/cancers14071711)
Supplement: Supplementary file 1 [file cancers-14-01711-s001.zip]

Archive with 1 entries (1 files):
- cancers-1649080-supplementary.pdf
